# Supplementary material for: Implementing Heat-Stable Carbetocin for Postpartum Haemorrhage Prevention in Low-Resource Settings: A Rapid Scoping Review
Source: Int J Environ Res Public Health. 2022 Mar 22;19(7):3765. doi: 10.3390/ijerph19073765 (PMC8998030; doi:10.3390/ijerph19073765)
Supplement: Supplementary file 1 [file ijerph-19-03765-s001.zip]

Archive with 1 entries (1 files):
- ijerph-1641262-supplementary.pdf
